# Supplementary material for: A review of data sharing statements in observational studies published in the BMJ: A cross-sectional study
Source: F1000Res. 2017 Nov 6;6:1708. Originally published 2017 Sep 19. [Version 2] doi: 10.12688/f1000research.12673.2 (PMC5676190; doi:10.12688/f1000research.12673.2)
Supplement: Raw data showing the studies identified from the BMJ and whether the data sharing statements indicated data was not/were available [file f1000research-6-14218-s0000.tgz]

Archive with 1 entries (1 files):
- 696d7725-6975-4098-8803-8c0a5ac3f329_Dataset_1.xlsx
