# Supplementary material for: A review of data sharing statements in observational studies published in the BMJ: A cross-sectional study
Source: F1000Res. 2017 Nov 6;6:1708. Originally published 2017 Sep 19. [Version 2] doi: 10.12688/f1000research.12673.2 (PMC5676190; doi:10.12688/f1000research.12673.2)
Supplement: Raw data showing the studies identified from the BMJ and whether the data sharing statements indicated data was not/were available [file f1000research-6-14218-s0000.tgz › 696d7725-6975-4098-8803-8c0a5ac3f329_Dataset_1.xlsx]

## Sheet: 2017
study	data sharing			no-36	yes-26
Comparison of risk scoring systems for patients presenting with upper gastrointestinal bleeding: international multicentre prospective study	yes
Migraine and risk of perioperative ischemic stroke and hospital readmission: hospital based registry study	no
Cost effectiveness of a government supported policy strategy to decrease sodium intake: global analysis across 183 nations	yes
Financial ties of principal investigators and randomized controlled trial outcomes: cross sectional study	yes
External validation and comparison of three prediction tools for risk of osteoporotic fractures using data from population based electronic health records: retrospective cohort study	no
Psychological distress in relation to site specific cancer mortality: pooling of unpublished data from 16 prospective cohort studies	yes
Thyroid hormone treatment among pregnant women with subclinical hypothyroidism: US national assessment	no
Early death after discharge from emergency departments: analysis of national US insurance claims data	no
Association between continuity of care in general practice and hospital admissions for ambulatory care sensitive conditions: cross sectional study of routinely collected, person level data	yes
Patient reported outcomes in patients undergoing arthroscopic partial meniscectomy for traumatic or degenerative meniscal tears: comparative prospective cohort study	yes
Quality of care delivered by general internists in US hospitals who graduated from foreign versus US medical schools: observational study	no
Removal of all ovarian tissue versus conserving ovarian tissue at time of hysterectomy in premenopausal patients with benign disease: study using routine data and data linkage	no
Contribution of industry funded post-marketing studies to drug safety: survey of notifications submitted to regulatory agencies	yes
Effectiveness and safety of reduced dose non-vitamin K antagonist oral anticoagulants and warfarin in patients with atrial fibrillation: propensity weighted nationwide cohort study	no
Risk of heart failure after community acquired pneumonia: prospective controlled study with 10 years of follow-up	no
Cervical cancer incidence after normal cytological sample in routine screening using SurePath, ThinPrep, and conventional cytology: population based study	yes
Off-label indications for antidepressants in primary care: descriptive study of prescriptions from an indication based electronic prescribing system	no
Neuraminidase inhibitors during pregnancy and risk of adverse neonatal outcomes and congenital malformations: population based European register study	no
Risk of serious infections associated with use of immunosuppressive agents in pregnant women with autoimmune inflammatory conditions: cohort study	no
Maternal and infant genetic variants, maternal periconceptional use of selective serotonin reuptake inhibitors, and risk of congenital heart defects in offspring: population based study	no
Serum creatinine elevation after renin-angiotensin system blockade and long term cardiorenal risks: cohort stud	no
Association between trial registration and positive study findings: cross sectional study (Epidemiological Study of Randomized Trials—ESORT)	yes
Particulate air pollution and mortality in 38 of China’s largest cities: time series analysis	yes
Association between concurrent use of prescription opioids and benzodiazepines and overdose: retrospective analysis	no
Validating the HERDOO2 rule to guide treatment duration for women with unprovoked venous thrombosis: multinational prospective cohort management study	yes
Association between clinically recorded alcohol consumption and initial presentation of 12 cardiovascular diseases: population based cohort study using linked health records	yes
Exposure to any antenatal corticosteroids and outcomes in preterm infants by gestational age: prospective cohort study	no
Prognosis of undiagnosed chest pain: linked electronic health record cohort study	no
Short term use of oral corticosteroids and related harms among adults in the United States: population based cohort study	no
Childhood adversity and risk of suicide: cohort study of 548 721 adolescents and young adults in Sweden	no
Association between active commuting and incident cardiovascular disease, cancer, and mortality: prospective cohort study	yes
Long term gluten consumption in adults without celiac disease and risk of coronary heart disease: prospective cohort study	yes
Mortality from different causes associated with meat, heme iron, nitrates, and nitrites in the NIH-AARP Diet and Health Study: population based cohort study	no
The Dietary Approaches to Stop Hypertension (DASH) diet, Western diet, and risk of gout in men: prospective cohort study	no
Heritability and risks associated with early onset hypertension: multigenerational, prospective analysis in the Framingham Heart Study	yes
Physician age and outcomes in elderly patients in hospital in the US: observational study	no
Self reported outcomes and adverse events after medical abortion through online telemedicine: population based study in the Republic of Ireland and Northern Ireland	no
Antibiotic prescription strategies and adverse outcome for uncomplicated lower respiratory tract infections: prospective cough complication cohort (3C) study	no
Development and validation of QRISK3 risk prediction algorithms to estimate future risk of cardiovascular disease: prospective cohort study	no
Etiology and clinical presentation of birth defects: population based study	no
Prenatal antidepressant use and risk of attention-deficit/hyperactivity disorder in offspring: population based cohort study	no
Moderate alcohol consumption as risk factor for adverse brain outcomes and cognitive decline: longitudinal cohort study	yes
Risk of major congenital malformations in relation to maternal overweight and obesity severity: cohort study of 1.2 million singletons	no
Development and validation of risk prediction equations to estimate survival in patients with colorectal cancer: cohort study	no
Outcomes after observation stays among older adult Medicare beneficiaries in the USA: retrospective cohort study	no
Benchmarking life expectancy and cancer mortality: global comparison with cardiovascular disease 1981-2010	yes
Physical activity, cognitive decline, and risk of dementia: 28 year follow-up of Whitehall II cohort study	yes
Pathologists’ diagnosis of invasive melanoma and melanocytic proliferations: observer accuracy and reproducibility study	yes
Childhood intelligence in relation to major causes of death in 68 year follow-up: prospective population study	yes
Benzodiazepines and risk of all cause mortality in adults: cohort study	no
Lifestyle in progression from hypertensive disorders of pregnancy to chronic hypertension in Nurses’ Health Study II: observational cohort study	no
Risk of post-pregnancy hypertension in women with a history of hypertensive disorders of pregnancy: nationwide cohort study	yes
Antidepressants during pregnancy and autism in offspring: population based cohort study	no
Investigating the impact of the English health inequalities strategy: time trend analysis	yes
E-cigarette use and associated changes in population smoking cessation: evidence from US current population surveys	yes
Pharmaceutical companies’ policies on access to trial data, results, and methods: audit study	yes
Risk of neonatal drug withdrawal after intrauterine co-exposure to opioids and psychotropic medications: cohort study	no
A growth reference for mid upper arm circumference for age among school age children and adolescents, and validation for mortality: growth curve construction and longitudinal cohort study	yes
Neurodevelopmental outcome at 2 years for preterm children born at 22 to 34 weeks’ gestation in France in 2011: EPIPAGE-2 cohort study	yes
Estimates of burden and consequences of infants born small for gestational age in low and middle income countries with INTERGROWTH-21st standard: analysis of CHERG datasets	no
History of breast feeding and risk of incident endometriosis: prospective cohort study	no
Non-specific effects of measles, mumps, and rubella (MMR) vaccination in high income setting: population based cohort study in the Netherlands	no

## Sheet: 2016
Study	Data Sharing			no-55	yes-26
Maternal use of oral contraceptives and risk of birth defects in Denmark: prospective, nationwide cohort study	No
Beverage purchases from stores in Mexico under the excise tax on sugar sweetened beverages: observational study	No
Pre-pregnancy potato consumption and risk of gestational diabetes mellitus: prospective cohort study	No
Cardiovascular outcomes associated with use of clarithromycin: population based study	No
Dietary flavonoid intake and weight maintenance: three prospective cohorts of 124 086 US men and women followed for up to 24 years	yes
Rheumatoid arthritis, anti-tumour necrosis factor treatment, and risk of squamous cell and basal cell skin cancer: cohort study based on nationwide prospectively recorded data from Sweden	no
Benzodiazepine use and risk of incident dementia or cognitive decline: prospective population based study	no
Risk of invasive cervical cancer after atypical glandular cells in cervical screening: nationwide cohort study	yes
Incretin based drugs and the risk of pancreatic cancer: international multicentre cohort study	no
Publication and reporting of clinical trial results: cross sectional analysis across academic medical centers	yes
Oral fluoroquinolone use and serious arrhythmia: bi-national cohort study	no
Gestational weight gain standards based on women enrolled in the Fetal Growth Longitudinal Study of the INTERGROWTH-21st Project: a prospective longitudinal cohort study	yes
Primary prevention and risk factor reduction in coronary heart disease mortality among working aged men and women in eastern Finland over 40 years: population based observational study	yes
Trends and comparison of female first authorship in high impact medical journals: observational study (1994-2014)	yes
Refugee migration and risk of schizophrenia and other non-affective psychoses: cohort study of 1.3 million people in Sweden	no
Quality of diet and mortality among Japanese men and women: Japan Public Health Center based prospective study	no
Antidepressant use and risk of cardiovascular outcomes in people aged 20 to 64: cohort study using primary care database	yes
Diabetes treatments and risk of amputation, blindness, severe kidney failure, hyperglycaemia, and hypoglycaemia: open cohort study in primary care	yes
Pioglitazone use and risk of bladder cancer: population based cohort study	no
Early administration of epinephrine (adrenaline) in patients with cardiac arrest with initial shockable rhythm in hospital: propensity score matched analysis	no
Defibrillation time intervals and outcomes of cardiac arrest in hospital: retrospective cohort study from Get With The Guidelines-Resuscitation registry	yes
Changes in mortality inequalities over two decades: register based study of European countries	no
Clinical features and neuroimaging (CT and MRI) findings in presumed Zika virus related congenital infection and microcephaly: retrospective case series study	yes
Inequalities in use of total hip arthroplasty for hip fracture: population based study	no
Trajectory of body shape in early and middle life and all cause and cause specific mortality: results from two prospective US cohort studies	no
Association between the Value-Based Purchasing pay for performance program and patient mortality in US hospitals: observational study	no
Low dose oestrogen combined oral contraception and risk of pulmonary embolism, stroke, and myocardial infarction in five million French women: cohort study	no
Five year change in alcohol intake and risk of breast cancer and coronary heart disease among postmenopausal women: prospective cohort study	no
Fruit and vegetable consumption in adolescence and early adulthood and risk of breast cancer: population based cohort study	no
Biases in detection of apparent “weekend effect” on outcome with administrative coding data: population based study of stroke	no
Late mortality after sepsis: propensity matched cohort study	yes
Potato intake and incidence of hypertension: results from three prospective US cohort studies	no
Deaths, late deaths, and role of infecting dose in Ebola virus disease in Sierra Leone: retrospective cohort study	yes
Regulatory approval of new medical devices: cross sectional study	no
Prediction of rates of thromboembolic and major bleeding outcomes with dabigatran or warfarin among patients with atrial fibrillation: new initiator cohort study	yes
Migraine and risk of cardiovascular disease in women: prospective cohort study	no
Cardiovascular safety of methylphenidate among children and young people with attention-deficit/hyperactivity disorder (ADHD): nationwide self controlled case series study	no
Differences in incomes of physicians in the United States by race and sex: observational study	no
Access to alcohol and heart disease among patients in hospital: observational cohort study using differences in alcohol sales laws	no
Comparative effectiveness and safety of non-vitamin K antagonist oral anticoagulants and warfarin in patients with atrial fibrillation: propensity weighted nationwide cohort study	no
Prolonged dual antiplatelet therapy in stable coronary disease: comparative observational study of benefits and harms in unselected versus trial populations	no
Risk of hip, subtrochanteric, and femoral shaft fractures among mid and long term users of alendronate: nationwide cohort and nested case-control study	no
Discontinuation and restarting in patients on statin treatment: prospective open cohort study using a primary care database	no
Impact of statin related media coverage on use of statins: interrupted time series analysis with UK primary care data	yes
Comparison of rates of safety issues and reporting of trial outcomes for medical devices approved in the European Union and United States: cohort study	no
Uptake, outcomes, and costs of implementing non-invasive prenatal testing for Down’s syndrome into NHS maternity care: prospective cohort study in eight diverse maternity units	no
Safety of reduced antibiotic prescribing for self limiting respiratory tract infections in primary care: cohort study using electronic health records	no
Use of evidence based practices to improve survival without severe morbidity for very preterm infants: results from the EPICE population based cohort	no
Long term survival with stereotactic ablative radiotherapy (SABR) versus thoracoscopic sublobar lung resection in elderly people: national population based study with propensity matched comparative analysis	yes
Diabetes treatments and risk of heart failure, cardiovascular disease, and all cause mortality: cohort study in primary care	yes
Risk of hypoglycaemia in users of sulphonylureas compared with metformin in relation to renal function and sulphonylurea metabolite group: population based cohort study	no
Use of imaging tests after primary treatment of thyroid cancer in the United States: population based retrospective cohort study evaluating death and recurrence	yes
Surgeon specialization and operative mortality in United States: retrospective analysis	no
Change in fracture risk and fracture pattern after bariatric surgery: nested case-control study	yes
Adverse inpatient outcomes during the transition to a new electronic health record system: observational study	no
Blood pressure and complications in individuals with type 2 diabetes and no previous cardiovascular disease: national population based cohort study	no
Congenital Zika syndrome with arthrogryposis: retrospective case series study	no
Pioglitazone use and risk of bladder cancer in patients with type 2 diabetes: retrospective cohort study using datasets from four European countries	yes
Association between payments from manufacturers of pharmaceuticals to physicians and regional prescribing: cross sectional ecological study	no
External validation of prognostic models to predict risk of gestational diabetes mellitus in one Dutch cohort: prospective multicentre cohort study	yes
Injuries before and after diagnosis of cancer: nationwide register based study	no
Alcohol consumption and fecundability: prospective Danish cohort study	no
Long term cause specific mortality among 34 489 five year survivors of childhood cancer in Great Britain: population based cohort study	no
Association between electronic cigarette use and changes in quit attempts, success of quit attempts, use of smoking cessation pharmacotherapy, and use of stop smoking services in England: time series analysis of population trends	yes
Prevalence of microcephaly in Europe: population based study	yes
β blockers and mortality after myocardial infarction in patients without heart failure: multicentre prospective cohort study	yes
Risk of erectile dysfunction associated with use of 5-α reductase inhibitors for benign prostatic hyperplasia or alopecia: population based studies using the Clinical Practice Research Datalink	no
Non-steroidal anti-inflammatory drugs and risk of heart failure in four European countries: nested case-control study	no
Risk of mortality with concomitant use of tamoxifen and selective serotonin reuptake inhibitors: multi-database cohort study	no
Safety of extending screening intervals beyond five years in cervical screening programmes with testing for high risk human papillomavirus: 14 year follow-up of population based randomised cohort in the Netherlands	no
Glucagon-like peptide-1 analogues and risk of breast cancer in women with type 2 diabetes: population based cohort study using the UK Clinical Practice Research Datalink	no
Vasectomy and risk of prostate cancer: population based matched cohort study	no
International standards for symphysis-fundal height based on serial measurements from the Fetal Growth Longitudinal Study of the INTERGROWTH-21st Project: prospective cohort study in eight countries	yes
Sensitivity of fetal RHD screening for safe guidance of targeted anti-D immunoglobulin prophylaxis: prospective cohort study of a nationwide programme in the Netherlands	no
Community acquired pneumonia incidence before and after proton pump inhibitor prescription: population based study	yes
Predicting the chances of a live birth after one or more complete cycles of in vitro fertilisation: population based study of linked cycle data from 113 873 women	no
Intake of individual saturated fatty acids and risk of coronary heart disease in US men and women: two prospective longitudinal cohort studies	no
Combined associations of body weight and lifestyle factors with all cause and cause specific mortality in men and women: prospective cohort study	no
Testosterone treatment and risk of venous thromboembolism: population based case-control study	no
Association between screening and the thyroid cancer “epidemic” in South Korea: evidence from a nationwide study	yes
Development and validation of risk prediction model for venous thromboembolism in postpartum women: multinational cohort study	no

## Sheet: 2015
Study	Data Sharing			no-58	yes-36
Long term mental health outcomes of Finnish children evacuated to Swedish families during the second world war and their non-evacuated siblings: cohort study	Yes
High sensitivity cardiac troponin and the under-diagnosis of myocardial infarction in women: prospective cohort study	No
Postmenopausal weight change and incidence of fracture: post hoc findings from Women’s Health Initiative Observational Study and Clinical Trials	Yes
Association between randomised trial evidence and global burden of disease: cross sectional study (Epidemiological Study of Randomized Trials—ESORT)	Yes
The association between kidney function and major bleeding in older adults with atrial fibrillation starting warfarin treatment: population based observational study	No
Alternate Healthy Eating Index 2010 and risk of chronic obstructive pulmonary disease among US women and men: prospective study	Yes
Optimal systolic blood pressure target, time to intensification, and time to follow-up in treatment of hypertension: population based retrospective cohort study	Yes
Trajectories of risk after hospitalization for heart failure, acute myocardial infarction, or pneumonia: retrospective cohort study	No
Association of hospital volume with readmission rates: a retrospective cross-sectional study	No statement
Outcome after resuscitation beyond 30 minutes in drowned children with cardiac arrest and hypothermia: Dutch nationwide retrospective cohort study	Yes
All cause mortality and the case for age specific alcohol consumption guidelines: pooled analyses of up to 10 population based cohorts	Yes
Differentiation between traumatic tap and aneurysmal subarachnoid hemorrhage: prospective cohort study	No
Divorce among physicians and other healthcare professionals in the United States: analysis of census survey data	No
Antidepressant use and risk of suicide and attempted suicide or self harm in people aged 20 to 64: cohort study using a primary care database	Yes
Length of hospital stay after hip fracture and short term risk of death after discharge: a total cohort study in Sweden	No
Massachusetts health reform and disparities in joint replacement use: difference in differences study	No
Information on new drugs at market entry: retrospective analysis of health technology assessment reports versus regulatory reports, journal publications, and registry reports	Yes
Investigating the relationship between quality of primary care and premature mortality in England: a spatial whole-population study	No
People’s willingness to accept overdetection in cancer screening: population survey	Yes
Setting benchmark revision rates for total hip replacement: analysis of registry evidence	Yes
Statins and congenital malformations: cohort study	No
Precision medicine to improve use of bleeding avoidance strategies and reduce bleeding in patients undergoing percutaneous coronary intervention: prospective cohort study before and after implementation of personalized bleeding risks	No
The relation between past exposure to fine particulate air pollution and prevalent anxiety: observational cohort study	No
Use of perioperative hydroxyethyl starch 6% and albumin 5% in elective joint arthroplasty and association with adverse outcomes: a retrospective population based analysis	No
Minimally invasive decompression versus open laminectomy for central stenosis of the lumbar spine: pragmatic comparative effectiveness study	No
Effect of Massachusetts healthcare reform on racial and ethnic disparities in admissions to hospital for ambulatory care sensitive conditions: retrospective analysis of hospital episode statistics	No
Incidence of “never events” among weekend admissions versus weekday admissions to US hospitals: national analysis	No
Clinical, geographical, and temporal risk factors associated with presentation and outcome of vivax malaria imported into the United Kingdom over 27 years: observational study	Yes
Selective serotonin reuptake inhibitors and venlafaxine in early pregnancy and risk of birth defects: population based cohort study and sibling design	No
Prognostic capabilities of coronary computed tomographic angiography before non-cardiac surgery: prospective cohort study	No
Risk of gastrointestinal bleeding associated with oral anticoagulants: population based retrospective cohort study	No
Comparative risk of gastrointestinal bleeding with dabigatran, rivaroxaban, and warfarin: population based cohort study	No
Autism phenotype versus registered diagnosis in Swedish children: prevalence trends over 10 years in general population samples	Yes
Characteristics of service users and provider organisations associated with experience of out of hours general practitioner care in England: population based cross sectional postal questionnaire survey	No
Antipsychotic drug use in pregnancy: high dimensional, propensity matched, population based cohort study	yes
Exposure to prescription opioid analgesics in utero and risk of neonatal abstinence syndrome: population based cohort study	No
Primary prevention with lipid lowering drugs and long term risk of vascular events in older people: population based cohort study	No
The role of intervening hospital admissions on trajectories of disability in the last year of life: prospective cohort study of older people	No
Use of combined oral contraceptives and risk of venous thromboembolism: nested case-control studies using the QResearch and CPRD databases	Yes
Use and risks of surgical mesh for pelvic organ prolapse surgery in women in New York state: population based cohort study	Yes
Peer victimisation during adolescence and its impact on depression in early adulthood: prospective cohort study in the United Kingdom	yes
Varenicline and risk of psychiatric conditions, suicidal behaviour, criminal offending, and transport accidents and offences: population based cohort study	No
Association between tumour necrosis factor-α inhibitors and risk of serious infections in people with inflammatory bowel disease: nationwide Danish cohort study	No
Benzodiazepine prescribing patterns and deaths from drug overdose among US veterans receiving opioid analgesics: case-cohort study	Yes
Comparison of content of FDA letters not approving applications for new drugs and associated public announcements from sponsors: cross sectional study	No
Selective reporting in trials of high risk cardiovascular devices: cross sectional comparison between premarket approval summaries and published reports	Yes
Harms associated with single unit perioperative transfusion: retrospective population based analysis	No
Insulin pump therapy, multiple daily injections, and cardiovascular mortality in 18 168 people with type 1 diabetes: observational study	Yes
Usefulness of data from magnetic resonance imaging to improve prediction of dementia: population based cohort study	No
Evaluation of symptom checkers for self diagnosis and triage: audit study	No
Risk of intracranial haemorrhage in antidepressant users with concurrent use of non-steroidal anti-inflammatory drugs: nationwide propensity score matched study	No
Real world effectiveness of primary implantable cardioverter defibrillators implanted during hospital admissions for exacerbation of heart failure or other acute co-morbidities: cohort study of older patients with heart failure	no
Intraoperative protective mechanical ventilation and risk of postoperative respiratory complications: hospital based registry study	no
Avoidability of hospital deaths and association with hospital-wide mortality ratios: retrospective case record review and regression analysis	no
Birth weight and later life adherence to unhealthy lifestyles in predicting type 2 diabetes: prospective cohort study	no
Incidence of gastric cancer among patients with gastric precancerous lesions: observational cohort study in a low risk Western population	no
Real world effectiveness of warfarin among ischemic stroke patients with atrial fibrillation: observational analysis from Patient-Centered Research into Outcomes Stroke Patients Prefer and Effectiveness Research (PROSPER) study	no
Long term outcomes of transplantation using kidneys from expanded criteria donors: prospective, population based cohort study	no
Consumption of spicy foods and total and cause specific mortality: population based cohort study	yes
Comparison of hospital variation in acute myocardial infarction care and outcome between Sweden and United Kingdom: population based cohort study using nationwide clinical registries	no
Light to moderate intake of alcohol, drinking patterns, and risk of cancer: results from two prospective US cohort studies	no
Mental illness, challenging behaviour, and psychotropic drug prescribing in people with intellectual disability: UK population based cohort study	no
Access, quality, and costs of care at physician owned hospitals in the United States: observational study	no
Effect of bivalent human papillomavirus vaccination on pregnancy outcomes: long term observational follow-up in the Costa Rica HPV Vaccine Trial	yes
Diagnostic prediction models for suspected pulmonary embolism: systematic review and independent external validation in primary care	yes
Exercise capacity and muscle strength and risk of vascular disease and arrhythmia in 1.1 million young Swedish men: cohort study	yes
Frequency of discrepancies in retracted clinical trial reports versus unretracted reports: blinded case-control study	yes
Use of HLA-B*58:01 genotyping to prevent allopurinol induced severe cutaneous adverse reactions in Taiwan: national prospective cohort study	no
Trends in utilization of FDA expedited drug development and approval programs, 1987-2014: cohort study	no
Defining safe criteria to diagnose miscarriage: prospective observational multicentre study	no
Usual blood pressure, peripheral arterial disease, and vascular risk: cohort study of 4.2 million adults	yes
Prevalence and compensation of academic leaders, professors, and trustees on publicly traded US healthcare company boards of directors: cross sectional study	yes
Association between guideline recommended drugs and death in older adults with multiple chronic conditions: population based cohort study	yes
Influence of tumour stage at breast cancer detection on survival in modern times: population based study in 173 797 patients	Yes
Trends in colorectal cancer mortality in Europe: retrospective analysis of the WHO mortality database	Yes
Use of the English urgent referral pathway for suspected cancer and mortality in patients with cancer: cohort study	no
Safety and efficacy of hysteroscopic sterilization compared with laparoscopic sterilization: an observational cohort study	yes
Impact of proton pump inhibitor treatment on gastrointestinal bleeding associated with non-steroidal anti-inflammatory drug use among post-myocardial infarction patients taking antithrombotics: nationwide study	no
Risk of cancer from occupational exposure to ionising radiation: retrospective cohort study of workers in France, the United Kingdom, and the United States (INWORKS)	no
Secondhand smoke and incidence of dental caries in deciduous teeth among children in Japan: population based retrospective cohort study	no
The risk of fall and fracture with the initiation of a prostate-selective α antagonist: a population based cohort study	no
Examining variations in prescribing safety in UK general practice: cross sectional study using the Clinical Practice Research Datalink	no
Physician spending and subsequent risk of malpractice claims: observational study	no
Diagnostic yield and accuracy of CT angiography, MR angiography, and digital subtraction angiography for detection of macrovascular causes of intracerebral haemorrhage: prospective, multicentre cohort study	yes
Risk of postoperative acute kidney injury in patients undergoing orthopaedic surgery—development and validation of a risk score and effect of acute kidney injury on survival: observational cohort study	no
Development and validation of risk prediction equations to estimate future risk of blindness and lower limb amputation in patients with diabetes: cohort study	no
Maternal vaccination against H1N1 influenza and offspring mortality: population based cohort study and sibling design	yes
Stroke and recurrent haemorrhage associated with antithrombotic treatment after gastrointestinal bleeding in patients with atrial fibrillation: nationwide cohort study	no
Antenatal blood pressure for prediction of pre-eclampsia, preterm birth, and small for gestational age babies: development and validation in two general population cohorts	yes
Association between day of delivery and obstetric outcomes: observational study	no
Long term trends in prevalence of neural tube defects in Europe: population based study	no
Association between use of warfarin with common sulfonylureas and serious hypoglycemic events: retrospective cohort analysis	no
HbA1c overtesting and overtreatment among US adults with controlled type 2 diabetes, 2001-13: observational population based study	yes
Safety of live attenuated influenza vaccine in young people with egg allergy: multicentre prospective cohort study	no
Length of hospital stay after hip fracture and risk of early mortality after discharge in New York state: retrospective cohort study	yes
